# Supplementary material for: Sustainable Protective Composite Textiles: Valorizing Hemp Hurd and Corn Stover Lignin via Electrospinning
Source: Polymers (Basel). 2026 May 2;18(9):1124. doi: 10.3390/polym18091124 (PMC13165889; doi:10.3390/polym18091124)
Supplement: Supplementary file 1 [file polymers-18-01124-s001.zip]

Archive with 1 entries (1 files):
- polymers-4232952-supplementary.pdf
